# Supplementary material for: Loss of PGRMC1 Delays the Progression of Hepatocellular Carcinoma via Suppression of Pro-Inflammatory Immune Responses
Source: Cancers (Basel). 2021 May 18;13(10):2438. doi: 10.3390/cancers13102438 (PMC8157610; doi:10.3390/cancers13102438)
Supplement: Supplementary file 1 [file cancers-13-02438-s001.zip]

Archive with 1 entries (1 files):
- cancers-1194539-supplementary.pdf
